# Supplementary material for: Construction of luciferase-expressing Neospora caninum and drug screening
Source: Parasit Vectors. 2024 Mar 8;17:118. doi: 10.1186/s13071-024-06195-8 (PMC10921786; doi:10.1186/s13071-024-06195-8)
Supplement: Supplementary file 1 — Additional file 1: Table S1. Primers used for this study. [file 13071_2024_6195_MOESM1_ESM.xlsx]

## Sheet: Sheet1
Additional file 1: Table S1.
Primers used for generation of Nc1-Luc strain
Luc-F	5’-GAATTCCCTTTTTCGACAAAATGGAAGACGCCAAAAACAT-3’	1693bp
Luc-R	5’-AGAAGTGAGCACAACGGTGATTACACGGCGATCTTTCCGC-3’
T-S-F	5’-TCACCGTTGTGCTCACTTCT-3’	4689bp
T-S-R	5’-TTTGTCGAAAAAGGGAATTC -3’
GJ-F	5’-CGCGCAACAAGAGGATAAA-3’	3921bp
GJ-R	5’-AACGGCCACACGAGCAGAC-3’
T-Luc-S-U-F	5’-GTCTGCTCGTGTGGCCGTTGATATGCATGTCCGCGTTC-3’	2536bp
T-Luc-S-U-R	5’-TTTATCCTCTTGTTGCGCGCCGCGGTGGCGGCCGCTCT-3’
Luc-Linearize-F	5’-CTCTGACGGGGCTCTTCCT-3’	4004bp
Luc-Linearize-R	5’-CCAAAGCGAAAATGACTCA-3’
Primers used for identification of Nc1-Luc strain.
F1	5’-CGTCTCGCGGCCCCACGCTCTATCA-3’	1539bp
R1	5’-CTCCAGCGGTTCCATCTTCC-3’
F2	5’-GGCTCCCGCTGAATTGGAATC-3’	1517bp
R2	5’-GGCCTATACCCGTCGGACCCGCTTT-3’
F3	5’-TTTTGTCCTCGTGTCTTGGTC-3’	922bp
R3	5’-GCGTGGATTGCTCTGTGGGAACT-3’
F4	5’-GGAGCCCAAGGTACGGAAACGA-3’	511bp
R4	5’-CGGCAAGCGAAGATGGAGACGA-3’
F5	5’-ATGGAAGACGCCAAAAACAT-3’	1653bp
R5	5’-TTACACGGCGATCTTTCCGC-3’
Nc5-F	5’-CAGTCAACCTACGTCTTCT-3’	329bp
Nc5-R	5’-GTGCGTCCAATCCTGTAAC-3’
