# Supplementary material for: Construction of luciferase-expressing Neospora caninum and drug screening
Source: Parasit Vectors. 2024 Mar 8;17:118. doi: 10.1186/s13071-024-06195-8 (PMC10921786; doi:10.1186/s13071-024-06195-8)
Supplement: Supplementary file 3 — Additional file 3: Table S2. The information on NcSRS2, TgIMC1, TgTubulin promoter, and TgSAG1 terminator. [file 13071_2024_6195_MOESM3_ESM.xlsx]

## Sheet: Sheet1
Additional file 3: Table S2.
The information of NcSRS2, TgIMC1
Name	Toxodb accession number	Sequence (amino acids)
NcSRS2	NCLIV_033250	APFKSENEKFTCLPKQGNADQWVALVYDSQHSITFACDGGTPLPSKLLSEDDGLIVCNESDGEDECEKNAAPLSTFLPGAKKEWVTGTLQQGIKITIPDEHYPATSKAFRVGCKAGKNVCLLNVYVQSRESEVIGQVAHCAYSSNVRLRPITVNPENNGVTLICGPDGKAFPDDYMNHHCTELDECKERPYSAVFPGFSSSFWTGEASGVAGATLTIPKDQFPSTAQTIYLGCTGHPDDKQVTCVVPVNIEEVAKPAGAGSNPGGGSQPDQSSEKRDGEQVNKGKPPTGGSGGATTGKQNASQNAKDKGETGGENGDSPVLRGDACDELPSYVALSAASLTATAIFAY (348 aa)
TgIMC1	TGGT1_231640	MFKDCADPCSDCCQPAEQQRGQATLPSHVVLPQTSDSPAIHVTAEASQRLSSPRALQQLHGTQESVRSVTLEERADRSRTVPIGEETERQWVAITAYQPIDTVTKTVEVPVVRTVETYVPKVVVEEKIVEVPKYIPEYVEKVVEVPEVQYVDKIVEVPEYQYEYKYVPKIETKENIIQRPKYETKYIEKVVEVAQVKEVVRYQDVEEVEEIIRYVPKDSVVPEEWKRIQEEQDKREAELKEKEAKEEEELKGLLEEERKLHEERVREQIKVQQQIIQQQLSARAEQERLLKERREAEMVHFPAVEGAPPLPTIPKVEQVFKPKVIKQVEIQKHVPISVDVPVPYMVPKPVVVSVQVPVLKFRDHFVPVPVRRRVVPRIRWTNEVYEVECIKEKPFLQVQ…
The information of TgTubulin promoter and TgSAG1 terminator
Name	Toxodb accession number	Sequence (base)
Tgtubulin promoter	TGME49_316400 (alpha tubulin TUBA1)	5'-GACATGCATGTCCCGCGTTCGTGAAATTCTCTGCATCAGCGGAGTGATCAGGAATCATCGTCTCAGCGGGATGACGTTGCGGAGCAGGCCGGCTCGCGGTGGGCAGTCAGATGCCGAAGGCGTGACTCAGGACGGCTTGCGCTCATCGCAGAACAGGGGTGGTGCCTGCATTGGGTGCGGTTGGTGATCCTGGTTGGACCGGTGGAGATGCGCGCGCACGAAGGGGATGTGTCAGAAACATTTTGTTTGTTCTCTGTGAACTTTTAGATGTGTTAAAGGCGGCGAATATTAGCAGAGGGTCCTCCTTGTTGGATTCTCTCTTGAATTTCGCCCTTTCCTTCTCTTTGCGAGTCTCGTAGAGAACAAGCACTCGTTCGCCGTCCCTGACGACGCAAC…
TgSAG1 terminator	TGGT1_233460 (TgSAG1)	5'-TCACCGTTGTGCTCACTTCTCAAATCGACAAAGGAAACACACTTCGTGCAGCATGTGCCCCATTATAAAGAAACTGAGTTGTTCCGTTGTGGCTTGCAGGTGTCACATCCACAAAAACCGGCCGACTCTAAATAGGAGTGTTTCGCAGCAAGCAGCGAAAGTTTATGACTGGGTCCGAATCTCTGAACGGATGTGTGGCGGACCTGGCTGATGTTGATCGCCGTCGACACACGCGCCACATGGGTCAATACACAAGACAGCTATCAGTTGTTTTAGTCGAACCGGTTAACACAATTCTTGCCCCCCCGAGGG-3'(256 bp, the terminator of TgSAG1 used in this study)
